# Supplementary material for: Chloroplastic SaNADP-ME4 of C3–C4 Woody Desert Species Salsola laricifolia Confers Drought and Salt Stress Resistance to Arabidopsis
Source: Plants (Basel). 2021 Sep 3;10(9):1827. doi: 10.3390/plants10091827 (PMC8471237; doi:10.3390/plants10091827)
Supplement: Supplementary file 1 [file plants-10-01827-s001.zip]

Archive with 5 entries (5 files):
- Figure S1.jpg
- Figure S2.jpg
- Figure S3.jpg
- Figure S4.jpg
- Table S1.pdf
